# Supplementary material for: Identifying Structural Features of Nucleotide Analogues to Overcome SARS-CoV-2 Exonuclease Activity
Source: Viruses. 2022 Jun 28;14(7):1413. doi: 10.3390/v14071413 (PMC9324094; doi:10.3390/v14071413)
Supplement: Supplementary file 1 [file viruses-14-01413-s001.zip]

Archive with 1 entries (1 files):
- viruses-1777451- supplementary.pdf
